# Supplementary material for: Synthesis of a Novel Unexpected Cu(II)–Thiazolidine Complex—X-ray Structure, Hirshfeld Surface Analysis, and Biological Studies
Source: Molecules. 2022 Jul 18;27(14):4583. doi: 10.3390/molecules27144583 (PMC9319961; doi:10.3390/molecules27144583)
Supplement: Supplementary file 1 [file molecules-27-04583-s001.zip]

Archive with 1 entries (1 files):
- molecules-1799356-supplementary.pdf
